# Supplementary material for: Functionalized Protein Nanotubes Based on the Bacteriophage vB_KleM-RaK2 Tail Sheath Protein
Source: Nanomaterials (Basel). 2021 Nov 12;11(11):3031. doi: 10.3390/nano11113031 (PMC8618960; doi:10.3390/nano11113031)
Supplement: Supplementary file 1 [file nanomaterials-11-03031-s001.zip]

Archive with 1 entries (1 files):
- nanomaterials-1450073-supplementary.pdf
